# Supplementary material for: Isolation of Decidual Macrophages and Hofbauer Cells from Term Placenta—Comparison of the Expression of CD163 and CD80
Source: Int J Mol Sci. 2022 May 30;23(11):6113. doi: 10.3390/ijms23116113 (PMC9181726; doi:10.3390/ijms23116113)
Supplement: Supplementary file 1 [file ijms-23-06113-s001.zip]

Archive with 1 entries (1 files):
- ijms-1722023-supplementary.pdf
